# Supplementary material for: Indigenous Wild Edible Mushrooms: Unveiling the Chemical Compositions and Health Impacts
Source: Foods. 2025 Jun 30;14(13):2331. doi: 10.3390/foods14132331 (PMC12249159; doi:10.3390/foods14132331)
Supplement: Supplementary file 1 [file foods-14-02331-s001.zip]

Archive with 1 entries (1 files):
- foods-3687042-supplementary.pdf
